# Supplementary material for: Prevalence and genotypes of Chlamydia psittaci in pet birds of Hong Kong
Source: PLoS One. 2024 Sep 6;19(9):e0306528. doi: 10.1371/journal.pone.0306528 (PMC11379223; doi:10.1371/journal.pone.0306528)
Supplement: S1 Data — (XLSX) [file pone.0306528.s001.xlsx]

## Sheet: S1
Table S1 List of the number of fecal samples of various captive bird species collected from households, pet shops, and a veterinary hospital.
Common name	Species name	Total number of samples	Number of samples from households	Number of samples from pet shops	Number of samples from a veterinary hospital
Parrots
Peach-faced lovebird	Agapornis roseicollis	116	85	11	20
Cockatiel	Nymphicus hollandicus	62	39	6	17
Grey parrot	Psittacus erithacus	52	34	2	16
Budgerigar	Melopsittacus undulatus	29	13	11	5
Monk parakeet	Myiopsitta monachus	19	16	0	3
Turquoise-fronted amazon	Amazona aestiva	17	11	1	5
Green-thighed parrot	Pionites leucogaster	15	11	0	4
Sun conure	Aratinga solstitialis	13	10	0	3
Eclectus parrot	Eclectus roratus	13	10	0	3
Pacific parrotlet	Forpus coelestis	12	6	0	6
Green-cheeked parakeet	Pyrrhura molinae	11	11	0	0
Galah	Eolophus roseicapillus	11	8	1	2
Hahn's macaw	Diopsittaca nobilis	9	8	0	1
Sulphur-crested cockatoo	Cacatua galerita	8	6	0	2
Jardine's parrot	Poicephalus gulielmi	8	6	0	2
Blue and yellow macaw	Ara ararauna	8	5	0	3
Fischer's lovebird	Agapornis fischeri	7	7	0	0
Senegal parrot	Poicephalus senegalus	7	5	2	0
Black-headed parrot	Pionites melanocephalus	7	5	0	2
Yellow-crowned amazon	Amazona ochrocephala	7	3	1	3
Ring-necked parakeet	Psittacula krameri	6	6	0	0
Yellow-crested cockatoo	Cacatua sulphurea	6	5	0	1
White cockatoo	Cacatua alba	6	4	0	2
Lovebird hybrid	Hybrid of A. roseicollis and A. fischeri	4	4	0	0
Rainbow lorikeet	Trichoglossus moluccanus	4	4	0	0
Green-winged macaw	Ara chloropterus	4	2	0	2
Moustached parakeet	Psittacula alexandri	3	3	0	0
Alexandrine parakeet	Psittacula eupatria	3	1	0	2
Golden collared macaw	Primolius auricollis	3	0	2	1
Orange-winged amazon	Amazona amazonica	2	2	0	0
Blue-eyed cockatoo	Cacatua ophthalmica	2	2	0	0
Ducorps's cockatoo	Cacatua ducorpsii	2	2	0	0
Masked lovebird	Agapornis personatus	2	2	0	0
Salmon-crested cockatoo	Cacatua moluccensis	2	1	0	1
Unclassified amazon	Amazona spp.	2	0	0	2
Little corella	Cacatua sanguinea	2	0	0	2
Black-capped lory	Lorius lory	2	0	2	0
Major Mitchell's cockatoo	Lophochroa leadbeateri	1	1	0	0
Cape parrot	Poicephalus robustus	1	1	0	0
Yellow-naped amazon	Amazona auropalliata	1	0	0	1
Tanimbar corella	Cacatua goffiniana	1	0	0	1
Unclassified cockatoos	Cacatuidea spp.	1	0	0	1
Dusty parrot	Pionus fuscus	1	0	0	1
Total number of samples collected from parrots		492	339	39	114
Passerines
Oriental magpie-robin	Copsychus saularis	6	0	6	0
Japanese white-eye	Zosterops japonicus	6	0	6	0
Zebra finch	Taeniopygia guttata	4	4	0	0
Java sparrow	Padda oryzivora	3	3	0	0
Yellow-fronted canary	Crithagra mozambica	2	0	2	0
Common hill myna	Gracula religiosa	2	0	1	1
Common myna	Acridotheres tristis	1	0	0	1
Total number of samples collected from non-parrot birds		24	7	15	2
Total number of bird samples collected		516	346	54	116
