# Supplementary material for: Prevalence and genotypes of Chlamydia psittaci in pet birds of Hong Kong
Source: PLoS One. 2024 Sep 6;19(9):e0306528. doi: 10.1371/journal.pone.0306528 (PMC11379223; doi:10.1371/journal.pone.0306528)
Supplement: S2 Data — (XLSX) [file pone.0306528.s002.xlsx]

## Sheet: S2
Table S2 Designed primer sequences for nested PCR assays to amplify the ompA (outer membrane protein A) gene in Chlamydia psittaci. Abbreviation: VD, ompA variable domain.
First step of nested PCR
Primer pair	amplified region*	Primer	Direction	Primer sequence (5’ to 3’) #	Template
O1	VD 1	O1F	Forward	GBTACGGGTTCCGCTCTC	Fecal/Nasal DNA
		O1R	Reverse	GCAGAAAATRTCRAARCGATCCC
O2	VD 3-4	218PSITT	Forward	GTAATTTCIAGCCCAGCACAATTYGTG	Fecal/Nasal DNA
		O2R	Reverse	TGAGCRTTCATGTGAGCAGC
Second step of nested PCR
Primer pair	amplified region*	Primer	Direction	Primer sequence (5’ to 3’)	Template
N1	VD 1	N1F	Forward	GCCTGTAGGGAACCCAGC	O1 PCR product
		N2R	Reverse	GGAARGCTGCATTKGWAAACCA
N2	VD 3-4	N2F	Forward	GHGTAAACTGGTCAMGAGC	O2 PCR product
		N2R	Reverse	CGTTGCACCAAYAGCTAMA
*Relative positions from the beginning of ORF.
#218PSITT was designed by Sachse et al [1]. All other primers were designed in this study.
