# Supplementary material for: Prevalence and genotypes of Chlamydia psittaci in pet birds of Hong Kong
Source: PLoS One. 2024 Sep 6;19(9):e0306528. doi: 10.1371/journal.pone.0306528 (PMC11379223; doi:10.1371/journal.pone.0306528)
Supplement: S3 Data — (XLSX) [file pone.0306528.s003.xlsx]

## Sheet: S3
Table S3 Designed primer sequences for amplifying the ompA gene from C. psittaci-positive samples. Abbreviation: VD, ompA variable domain.
Primer pair	Position of amplified region*	Primer name	Direction	Primer sequence (5’ to 3’) #	Regions amplified
C1	37-1164bp	O1F	Forward	GBTACGGGTTCCGCTCTC	VD I-IV
		O2R	Reverse	TGAGCRTTCATGTGAGCAGC
C2	67-699bp	N1F	Forward	GCCTGTAGGGAACCCAGC	VD I-II
		1010R	Reverse	AATCACAAATTGTGYWGGGCTDGA
C3	583-1220bp	O2F	Forward	RTTYTCTTGGAGCGTDGGTGC	VD III-IV
		dnstrR	Reverse	CYRGGTTCTGATAGCGGGAC
*Relative positions from the beginning of ORF.
# All primers were designed in this study.
