# Supplementary material for: Prevalence and genotypes of Chlamydia psittaci in pet birds of Hong Kong
Source: PLoS One. 2024 Sep 6;19(9):e0306528. doi: 10.1371/journal.pone.0306528 (PMC11379223; doi:10.1371/journal.pone.0306528)
Supplement: S4 Data — (XLSX) [file pone.0306528.s004.xlsx]

## Sheet: S4
Table S4 Complete list of retrieved Chlamydia psittaci ompA sequences used for genetic distance calculation and phylogenetic tree construction.
Genotype / Strain	Strain	Host	Genbank ID	Date	Country	Remarks
A	6BC	Parrot	X56980.1	1991	Unknown
A	6BC	Unknown	CP002586	2017-08-31	Unknown
A	VS1	pigeon	JQ312425	2009	Germany
A	VS1 - C5/98	Calf	EU682088	1998	Germany
A	84-55	Parakeet	Y16561.1	2016-07-25	Unknown
A	84-55	Amazon sp.	CP003790	2014	Germany
A	SP15	Bird	EU856035.1	2008-06-13	China
A	SZ15	Duck	MK630234	2019-10-01	China
A	LittleCorella	Little Corella	MLST id: 5013	2023-05-09	Australia
A	NZ_Budgie	Budgerigar	MLST id: 5017	2023-05-09	New Zealand
A	Cal-10	Unknown	MLST id: 882	2014-12-15	Unknown	NCBI project GCA_000204175.1
A	C6/98	Rabbit	MLST id: 155	2012-07-25	Unknown
A	02DC14	Cattle	MLST id: 156	2012-07-25	Unknown
A	02DC18	Human	MLST id: 877	2014-12-15	France	NCBI project
A	04DC42	Lab rat	MLST id: 166	2012-07-25	Unknown
A	C19/98	Sheep	MLST id: 193	2012-11-28	Unknown
A	99DC5	Unknown	MLST id: 881	2014-12-15	Unknown
A	CB7	Vinous-throated parrotbill	MLST id: 4354	2018-11-06	China	Chu J, Sun R, Wu Z, Liu S, Li D, Zhang Q, Ling Y, Gong Y, Wu R, Wu H, Zhou J, He C, Ni P (2014). Whole-Genome Sequences of Low-Virulence Strain CB3 and Mild Strain CB7 of Chlamydia psittaci.
A	Zo Pa	Human	MLST id: 4359	2018-11-06	Australia
A	DD34	Unknown	MLST id: 4364	2018-11-06	Unknown
A	UGA	Cockatiel	MLST id: 4366	2018-11-06	USA
A	Ful127	Fulmars	MLST id: 5031	2016	Faroe Islands
A	GIMC 2004:CpsAP23	Human	MLST id: 4318	1971	Russia
A	GIMC 2003:Cps25SM	Human	MLST id: 4317	1964	USA
A	19	Duck	MZ005959	2021	China
B	CP3	Pigeon	AF269265.1	2001-03-07	USA
B	NZ_Dove1	Dove	MLST id: 5018	2023-05-09	New Zealand
B	Racing_Pigeon24	Pigeon	MLST id: 5028	2018	Australia
B	2806/48	pigeon	EU682089	1996	Italy
BL-84	BL-84	Fox	MLST id: 4922	1984	Russia
C	GR9	Mallard	MLST id: 198	2012-11-28	Unknown
C	GD	Duck	AF269261	1960	Unknown
C	C1/97	Sheep	MLST id: 154	2012-07-25	Unknown
C	AMK-16	Goat	MLST id: 4920	2016	Russia
C	Rostinovo-70	Sheep	CP041038	2017	Russia
C	HB1043	Swine	JN411078	2010	China
C	GD19C	Duck	MT386540.1	2019	China
CPS-QD/LS	CPS-QD/LS	Duck	CP103952	2020	China
CPX0308	CPX0308	Stork	AB284064.1	2009	Japan
D	NJ1	Turkey	AF269266.1	1954	USA
D	NLBorg	Unknown	MLST id: 4561	2020-04-29	Australia
D	borg	Human	AB284066	2007	Japan
Daruma-1981	Daruma	Parrot	AB284065.1	2009	Japan
E	CPMN	Human	X12647.1	2008	Unknown
E	01DC12	Pig	MLST id: 195	2012-11-28	Unknown
E	MN	Human	CP003792	1934	USA
E	L99	Human	MLST id: 5030	2019	China
E/B	06-859/1	Duck	EU159263.1	2006	France
E/B	06-1683	Human	MLST id: 86949	2012-07-25	Unknown
E/B	KKCP-1	Human	AB284062.1	2007	Japan
E/B?	06-1638	Human	MLST id: 838	2014-12-15	France
EB	WS/RT/E30	Mallard	MLST id: 203	2012-11-28	Unknown
EB	08-2626_L3	Duck	MLST id: 878	2014-12-15	Unknown
F	VS225	Parakeet	AF269259.1	1991	USA
F	7778B19	Turkey	AY762612	2005	Unknown
Itoh	Itoh	Human	AB284056	1962	Japan
1V	1V	Corvus species	EF028916.1	2010	Unknown
M56	M56	Muskrat	MLST id: 199	2012-11-28	Unknown	Pannekoek Y, Dickx V, Beeckman DS, Jolley KA, Keijzers WC, Vretou E, Maiden MC, Vanrompay D, van der Ende A (2010). Multi locus sequence typing of Chlamydia reveals an association between Chlamydia psittaci genotypes and host species. PLoS One 5:e14179
Mat116	YP84	Parrot	AB284058.1	2009	Japan
Mat116	3A-CL395	Budgerigar	EU682087.1	2001	Germany
N-1	N-1	Budgerigar	AB284055	2009	Japan
NRM_5	NRM_5	Psittacula krameri	MLST id: 5075	2022	Japan
R54	R54	Skua	AJ243525.1	2016	Antarctica
RAGB-EGY5	RAGB-EGY5	Bird	KP942829	2015	Egypt
WC	WC	Cow	MLST id: 194	2012-11-28	Unknown	Pannekoek Y, Dickx V, Beeckman DS, Jolley KA, Keijzers WC, Vretou E, Maiden MC, Vanrompay D, van der Ende A (2010). Multi locus sequence typing of Chlamydia reveals an association between Chlamydia psittaci genotypes and host species. PLoS One 5:e14179
10G4367	10G4367	Pigeon	JQ312426	2009	Germany
30A	30A	Human	AB284061	1985	Japan
6N	6N	Corvus species	EF197820.1	1905-07-02	Unknown
