# Supplementary material for: Prevalence and genotypes of Chlamydia psittaci in pet birds of Hong Kong
Source: PLoS One. 2024 Sep 6;19(9):e0306528. doi: 10.1371/journal.pone.0306528 (PMC11379223; doi:10.1371/journal.pone.0306528)
Supplement: S6 Data — (XLSX) [file pone.0306528.s006.xlsx]

## Sheet: S6
Table S6 p-distances between amplified ompA sequences (Bold) and retrieved sequences.
Strain	Genotype	CB7_Parrotbill_CN	DD34	6BC_Parrot	Ful127_Fulmar_FO	99DC5	N-1_Budgerigar_JP	02DC18_Human_FR	04DC42_Labrat	Cal-10	02DC14_Cattle	Itoh_Human_JP	UGA_Cockatiel_US	ZoPa_Human_AU	84-55_Amazon_DE	LittleCorella_Corella_AU	NZBudgie_Budgerigar_NZ	VS1-C5/98_Calf_DE	C6/98_Rabbit	C19/98_Sheep	GIMC2003:Cps25SM_Human_US	GIMC2004:CpsAP23_Human_RU	SP15_Bird_CN	OP594256_Budgerigar_Household	OP594255_Cockatiel_Shop	OP594252_Budgerigar_Shop	OP594253_Budgerigar_Shop	OP594254_Budgerigar_Shop	19_Duck_CN	SZ15_Duck_CN	CPS-QD/LS_Duck_CN	RAGB-EGY5_Bird_EG	30A_Human_JP	L99_Human_CN	MN_Human_US	NRM5_Parakeet_JP	01DC12_Swine	CPMN_Human	WS/RT/E30_Duck	06-1638_Human_FR	06-1683_Human	RacingPigeon24_Pigeon_AU	NZDove1_Pigeon_NZ	08-2626_Duck	2806/48_Pigeon_IT	06-859/1_Duck_FR	CP3_Pigeon_US	KKCP-1_Human_JP	84-55_Parakeet
		A	A	A	A	A	A	A	A	A	A	A	A	A	A	A	A	A	A	A	A	A	A						A	A	A	B	E	E	E	E	E	E	E/B	E/B	E/B	B	B	E/B	B	E/B	B	E/B	A
CB7_Parrotbill_CN	A		98.9	93.2	98.8	98.7	98.7	98.7	98.7	98.7	98.7	98.7	98.7	98.7	98.7	98.7	98.7	98.7	98.7	98.7	98.7	98.7	93	91.7	92.7	92.3	91.5	72.4	98.2	92.7	98.4	96.9	98.2	98.2	98.2	98.2	98.2	92.4	98.2	98.2	74.5	98.3	98.2	65.4	98.3	83.8	92.4	92.5	86.7
DD34	A	98.9		93.2	98.8	98.7	98.7	98.7	98.7	98.7	98.7	98.7	98.7	98.7	98.7	98.7	98.7	98.7	98.7	98.7	98.7	98.7	93	91.7	92.7	92.3	91.5	72.4	98.2	92.7	98.4	96.9	98.2	98.2	98.2	98.2	98.2	92.4	98.2	98.2	74.5	98.3	98.2	65.4	98.3	83.8	92.4	92.5	86.7
6BC_Parrot	A	93.2	93.2		93.1	93	93	93	93	93	93	93	93	93	93	93	93	93	93	93	93	93	93	91.7	92.7	92.3	91.2	72.4	92.5	92.7	92.7	91.9	92.4	92.4	92.4	92.4	92.4	92.4	92.4	92.5	73.6	92.6	92.5	60.7	92.6	83.8	92.4	92.5	86.7
Ful127_Fulmar_FO	A	98.8	98.8	93.1		98.8	98.8	98.8	98.8	98.8	98.8	98.8	98.8	98.8	98.8	98.8	98.8	98.8	98.8	98.8	98.8	98.8	93.1	91.8	92.8	92.4	91.6	72.4	98.3	92.7	98.5	96.8	98.1	98.1	98.1	98.1	98.1	92.3	98.1	98.2	74.4	98.2	98.2	65.3	98.2	83.7	92.3	92.4	86.7
99DC5	A	98.7	98.7	93	98.8		98.7	98.7	98.7	98.7	98.7	98.7	98.7	98.7	98.7	98.7	98.7	98.7	98.7	98.7	98.7	98.7	93	91.7	92.7	92.3	91.5	72.3	98.2	92.7	98.4	96.7	98	98	98	98	98	92.3	98	98.1	74.4	98.2	98.1	65.2	98.2	83.6	92.3	92.3	86.7
N-1_Budgerigar_JP	A	98.7	98.7	93	98.8	98.7		98.9	98.9	98.9	98.9	98.9	98.9	98.9	98.9	98.9	98.9	98.9	98.9	98.9	98.9	98.9	93.2	91.9	92.8	92.5	91.7	72.5	98.2	92.7	98.4	96.7	98	98	98	98	98	92.3	98	98.1	74.4	98.2	98.1	65.2	98.2	83.6	92.3	92.3	86.8
02DC18_Human_FR	A	98.7	98.7	93	98.8	98.7	98.9		98.9	98.9	98.9	98.9	98.9	98.9	98.9	98.9	98.9	98.9	98.9	98.9	98.9	98.9	93.2	91.9	92.8	92.5	91.7	72.5	98.2	92.7	98.4	96.7	98	98	98	98	98	92.3	98	98.1	74.4	98.2	98.1	65.2	98.2	83.6	92.3	92.3	86.8
04DC42_Labrat	A	98.7	98.7	93	98.8	98.7	98.9	98.9		98.9	98.9	98.9	98.9	98.9	98.9	98.9	98.9	98.9	98.9	98.9	98.9	98.9	93.2	91.9	92.8	92.5	91.7	72.5	98.2	92.7	98.4	96.7	98	98	98	98	98	92.3	98	98.1	74.4	98.2	98.1	65.2	98.2	83.6	92.3	92.3	86.8
Cal-10	A	98.7	98.7	93	98.8	98.7	98.9	98.9	98.9		98.9	98.9	98.9	98.9	98.9	98.9	98.9	98.9	98.9	98.9	98.9	98.9	93.2	91.9	92.8	92.5	91.7	72.5	98.2	92.7	98.4	96.7	98	98	98	98	98	92.3	98	98.1	74.4	98.2	98.1	65.2	98.2	83.6	92.3	92.3	86.8
02DC14_Cattle	A	98.7	98.7	93	98.8	98.7	98.9	98.9	98.9	98.9		98.9	98.9	98.9	98.9	98.9	98.9	98.9	98.9	98.9	98.9	98.9	93.2	91.9	92.8	92.5	91.7	72.5	98.2	92.7	98.4	96.7	98	98	98	98	98	92.3	98	98.1	74.4	98.2	98.1	65.2	98.2	83.6	92.3	92.3	86.8
Itoh_Human_JP	A	98.7	98.7	93	98.8	98.7	98.9	98.9	98.9	98.9	98.9		98.9	98.9	98.9	98.9	98.9	98.9	98.9	98.9	98.9	98.9	93.2	91.9	92.8	92.5	91.7	72.5	98.2	92.7	98.4	96.7	98	98	98	98	98	92.3	98	98.1	74.4	98.2	98.1	65.2	98.2	83.6	92.3	92.3	86.8
UGA_Cockatiel_US	A	98.7	98.7	93	98.8	98.7	98.9	98.9	98.9	98.9	98.9	98.9		98.9	98.9	98.9	98.9	98.9	98.9	98.9	98.9	98.9	93.2	91.9	92.8	92.5	91.7	72.5	98.2	92.7	98.4	96.7	98	98	98	98	98	92.3	98	98.1	74.4	98.2	98.1	65.2	98.2	83.6	92.3	92.3	86.8
ZoPa_Human_AU	A	98.7	98.7	93	98.8	98.7	98.9	98.9	98.9	98.9	98.9	98.9	98.9		98.9	98.9	98.9	98.9	98.9	98.9	98.9	98.9	93.2	91.9	92.8	92.5	91.7	72.5	98.2	92.7	98.4	96.7	98	98	98	98	98	92.3	98	98.1	74.4	98.2	98.1	65.2	98.2	83.6	92.3	92.3	86.8
84-55_Amazon_DE	A	98.7	98.7	93	98.8	98.7	98.9	98.9	98.9	98.9	98.9	98.9	98.9	98.9		98.9	98.9	98.9	98.9	98.9	98.9	98.9	93.2	91.9	92.8	92.5	91.7	72.5	98.2	92.7	98.4	96.7	98	98	98	98	98	92.3	98	98.1	74.4	98.2	98.1	65.2	98.2	83.6	92.3	92.3	86.8
LittleCorella_Corella_AU	A	98.7	98.7	93	98.8	98.7	98.9	98.9	98.9	98.9	98.9	98.9	98.9	98.9	98.9		98.9	98.9	98.9	98.9	98.9	98.9	93.2	91.9	92.8	92.5	91.7	72.5	98.2	92.7	98.4	96.7	98	98	98	98	98	92.3	98	98.1	74.4	98.2	98.1	65.2	98.2	83.6	92.3	92.3	86.8
NZBudgie_Budgerigar_NZ	A	98.7	98.7	93	98.8	98.7	98.9	98.9	98.9	98.9	98.9	98.9	98.9	98.9	98.9	98.9		98.9	98.9	98.9	98.9	98.9	93.2	91.9	92.8	92.5	91.7	72.5	98.2	92.7	98.4	96.7	98	98	98	98	98	92.3	98	98.1	74.4	98.2	98.1	65.2	98.2	83.6	92.3	92.3	86.8
VS1-C5/98_Calf_DE	A	98.7	98.7	93	98.8	98.7	98.9	98.9	98.9	98.9	98.9	98.9	98.9	98.9	98.9	98.9	98.9		98.9	98.9	98.9	98.9	93.2	91.9	92.8	92.5	91.7	72.5	98.2	92.7	98.4	96.7	98	98	98	98	98	92.3	98	98.1	74.4	98.2	98.1	65.2	98.2	83.6	92.3	92.3	86.8
C6/98_Rabbit	A	98.7	98.7	93	98.8	98.7	98.9	98.9	98.9	98.9	98.9	98.9	98.9	98.9	98.9	98.9	98.9	98.9		98.9	98.9	98.9	93.2	91.9	92.8	92.5	91.7	72.5	98.2	92.7	98.4	96.7	98	98	98	98	98	92.3	98	98.1	74.4	98.2	98.1	65.2	98.2	83.6	92.3	92.3	86.8
C19/98_Sheep	A	98.7	98.7	93	98.8	98.7	98.9	98.9	98.9	98.9	98.9	98.9	98.9	98.9	98.9	98.9	98.9	98.9	98.9		98.9	98.9	93.2	91.9	92.8	92.5	91.7	72.5	98.2	92.7	98.4	96.7	98	98	98	98	98	92.3	98	98.1	74.4	98.2	98.1	65.2	98.2	83.6	92.3	92.3	86.8
GIMC2003:Cps25SM_Human_US	A	98.7	98.7	93	98.8	98.7	98.9	98.9	98.9	98.9	98.9	98.9	98.9	98.9	98.9	98.9	98.9	98.9	98.9	98.9		98.9	93.2	91.9	92.8	92.5	91.7	72.5	98.2	92.7	98.4	96.7	98	98	98	98	98	92.3	98	98.1	74.4	98.2	98.1	65.2	98.2	83.6	92.3	92.3	86.8
GIMC2004:CpsAP23_Human_RU	A	98.7	98.7	93	98.8	98.7	98.9	98.9	98.9	98.9	98.9	98.9	98.9	98.9	98.9	98.9	98.9	98.9	98.9	98.9	98.9		93.2	91.9	92.8	92.5	91.7	72.5	98.2	92.7	98.4	96.7	98	98	98	98	98	92.3	98	98.1	74.4	98.2	98.1	65.2	98.2	83.6	92.3	92.3	86.8
SP15_Bird_CN	A	93	93	93	93.1	93	93.2	93.2	93.2	93.2	93.2	93.2	93.2	93.2	93.2	93.2	93.2	93.2	93.2	93.2	93.2	93.2		91.9	92.8	92.5	91.3	72.5	92.5	92.7	92.7	91.7	92.3	92.3	92.3	92.3	92.3	92.3	92.3	92.3	73.5	92.4	92.3	60.6	92.4	83.6	92.3	92.3	86.8
OP594256_Budgerigar_Household		91.7	91.7	91.7	91.8	91.7	91.9	91.9	91.9	91.9	91.9	91.9	91.9	91.9	91.9	91.9	91.9	91.9	91.9	91.9	91.9	91.9	91.9		91.9	91.9	91	71.6	91.4	91.4	91.4	90.4	91	91	91	91	91	91	91	91.1	73	91.1	91.1	59.7	91.1	82.7	91	91.1	86
OP594255_Cockatiel_Shop		92.7	92.7	92.7	92.8	92.7	92.8	92.8	92.8	92.8	92.8	92.8	92.8	92.8	92.8	92.8	92.8	92.8	92.8	92.8	92.8	92.8	92.8	91.9		92.5	91.3	72.2	92.2	92.4	92.4	91.4	92	92	92	92	92	92	92	92	73.5	92.1	92	60.3	92.1	83.3	92	92	86.5
OP594252_Budgerigar_Shop		92.3	92.3	92.3	92.4	92.3	92.5	92.5	92.5	92.5	92.5	92.5	92.5	92.5	92.5	92.5	92.5	92.5	92.5	92.5	92.5	92.5	92.5	91.9	92.5		91.3	71.9	91.9	92	92	91	91.6	91.6	91.6	91.6	91.6	91.6	91.6	91.6	73.3	91.7	91.6	60	91.7	83	91.6	91.6	86.2
OP594253_Budgerigar_Shop		91.5	91.5	91.2	91.6	91.5	91.7	91.7	91.7	91.7	91.7	91.7	91.7	91.7	91.7	91.7	91.7	91.7	91.7	91.7	91.7	91.7	91.3	91	91.3	91.3		70.8	91.1	90.9	91.2	90.3	90.8	90.8	90.8	90.8	90.8	90.4	90.8	90.9	73.7	91	90.9	58.8	91	81.9	90.4	90.5	85.1
OP594254_Budgerigar_Shop		72.4	72.4	72.4	72.4	72.3	72.5	72.5	72.5	72.5	72.5	72.5	72.5	72.5	72.5	72.5	72.5	72.5	72.5	72.5	72.5	72.5	72.5	71.6	72.2	71.9	70.8		72.1	72.1	72.1	71.6	72.2	72.2	72.2	72.2	72.2	72.2	72.2	72.2	53.3	72.3	72.2	44.5	72.2	64.3	72.2	72.3	67.2
19_Duck_CN	A	98.2	98.2	92.5	98.3	98.2	98.2	98.2	98.2	98.2	98.2	98.2	98.2	98.2	98.2	98.2	98.2	98.2	98.2	98.2	98.2	98.2	92.5	91.4	92.2	91.9	91.1	72.1		93	98.7	96.4	97.8	97.8	97.8	97.8	97.8	92.1	98	98.1	74.5	97.8	97.8	65.2	98	83.8	91.9	92	86.3
SZ15_Duck_CN	A	92.7	92.7	92.7	92.7	92.7	92.7	92.7	92.7	92.7	92.7	92.7	92.7	92.7	92.7	92.7	92.7	92.7	92.7	92.7	92.7	92.7	92.7	91.4	92.4	92	90.9	72.1	93		93.2	91.5	92.3	92.3	92.3	92.3	92.3	92.3	92.4	92.5	73.7	92.3	92.2	60.6	92.4	83.8	92.1	92.2	86.3
CPS-QD/LS_Duck_CN	A	98.4	98.4	92.7	98.5	98.4	98.4	98.4	98.4	98.4	98.4	98.4	98.4	98.4	98.4	98.4	98.4	98.4	98.4	98.4	98.4	98.4	92.7	91.4	92.4	92	91.2	72.1	98.7	93.2		96.5	98	98	98	98	98	92.3	98.2	98.2	74.6	98	97.9	65.2	98.2	83.8	92.1	92.2	86.3
RAGB-EGY5_Bird_EG	B	96.9	96.9	91.9	96.8	96.7	96.7	96.7	96.7	96.7	96.7	96.7	96.7	96.7	96.7	96.7	96.7	96.7	96.7	96.7	96.7	96.7	91.7	90.4	91.4	91	90.3	71.6	96.4	91.5	96.5		96.9	96.9	96.9	96.9	96.9	91.9	96.9	97.2	74.9	97.4	97.4	64.2	97.3	83.4	92.3	92.2	85.4
30A_Human_JP	E	98.2	98.2	92.4	98.1	98	98	98	98	98	98	98	98	98	98	98	98	98	98	98	98	98	92.3	91	92	91.6	90.8	72.2	97.8	92.3	98	96.9		98.9	98.9	98.9	98.9	93.2	98.7	98.5	74.7	98.4	98.5	65.6	98.4	84	92.5	92.7	85.9
L99_Human_CN	E	98.2	98.2	92.4	98.1	98	98	98	98	98	98	98	98	98	98	98	98	98	98	98	98	98	92.3	91	92	91.6	90.8	72.2	97.8	92.3	98	96.9	98.9		98.9	98.9	98.9	93.2	98.7	98.5	74.7	98.4	98.5	65.6	98.4	84	92.5	92.7	85.9
MN_Human_US	E	98.2	98.2	92.4	98.1	98	98	98	98	98	98	98	98	98	98	98	98	98	98	98	98	98	92.3	91	92	91.6	90.8	72.2	97.8	92.3	98	96.9	98.9	98.9		98.9	98.9	93.2	98.7	98.5	74.7	98.4	98.5	65.6	98.4	84	92.5	92.7	85.9
NRM5_Parakeet_JP	E	98.2	98.2	92.4	98.1	98	98	98	98	98	98	98	98	98	98	98	98	98	98	98	98	98	92.3	91	92	91.6	90.8	72.2	97.8	92.3	98	96.9	98.9	98.9	98.9		98.9	93.2	98.7	98.5	74.7	98.4	98.5	65.6	98.4	84	92.5	92.7	85.9
01DC12_Swine	E	98.2	98.2	92.4	98.1	98	98	98	98	98	98	98	98	98	98	98	98	98	98	98	98	98	92.3	91	92	91.6	90.8	72.2	97.8	92.3	98	96.9	98.9	98.9	98.9	98.9		93.2	98.7	98.5	74.7	98.4	98.5	65.6	98.4	84	92.5	92.7	85.9
CPMN_Human	E	92.4	92.4	92.4	92.3	92.3	92.3	92.3	92.3	92.3	92.3	92.3	92.3	92.3	92.3	92.3	92.3	92.3	92.3	92.3	92.3	92.3	92.3	91	92	91.6	90.4	72.2	92.1	92.3	92.3	91.9	93.2	93.2	93.2	93.2	93.2		93	92.7	73.8	92.7	92.7	61	92.7	84	92.5	92.7	85.9
WS/RT/E30_Duck	E/B	98.2	98.2	92.4	98.1	98	98	98	98	98	98	98	98	98	98	98	98	98	98	98	98	98	92.3	91	92	91.6	90.8	72.2	98	92.4	98.2	96.9	98.7	98.7	98.7	98.7	98.7	93		98.7	74.9	98.4	98.3	65.6	98.4	84.2	92.5	92.7	85.9
06-1638_Human_FR	E/B	98.2	98.2	92.5	98.2	98.1	98.1	98.1	98.1	98.1	98.1	98.1	98.1	98.1	98.1	98.1	98.1	98.1	98.1	98.1	98.1	98.1	92.3	91.1	92	91.6	90.9	72.2	98.1	92.5	98.2	97.2	98.5	98.5	98.5	98.5	98.5	92.7	98.7		75.1	98.7	98.6	65.7	98.7	84.4	92.7	92.7	86
06-1683_Human	E/B	74.5	74.5	73.6	74.4	74.4	74.4	74.4	74.4	74.4	74.4	74.4	74.4	74.4	74.4	74.4	74.4	74.4	74.4	74.4	74.4	74.4	73.5	73	73.5	73.3	73.7	53.3	74.5	73.7	74.6	74.9	74.7	74.7	74.7	74.7	74.7	73.8	74.9	75.1		74.9	74.8	42.1	75	65.5	73.8	73.7	67.2
RacingPigeon24_Pigeon_AU	B	98.3	98.3	92.6	98.2	98.2	98.2	98.2	98.2	98.2	98.2	98.2	98.2	98.2	98.2	98.2	98.2	98.2	98.2	98.2	98.2	98.2	92.4	91.1	92.1	91.7	91	72.3	97.8	92.3	98	97.4	98.4	98.4	98.4	98.4	98.4	92.7	98.4	98.7	74.9		98.8	65.6	98.7	84.2	93	92.9	86.1
NZDove1_Pigeon_NZ	B	98.2	98.2	92.5	98.2	98.1	98.1	98.1	98.1	98.1	98.1	98.1	98.1	98.1	98.1	98.1	98.1	98.1	98.1	98.1	98.1	98.1	92.3	91.1	92	91.6	90.9	72.2	97.8	92.2	97.9	97.4	98.5	98.5	98.5	98.5	98.5	92.7	98.3	98.6	74.8	98.8		65.6	98.7	84.1	92.9	92.8	86
08-2626_Duck	E/B	65.4	65.4	60.7	65.3	65.2	65.2	65.2	65.2	65.2	65.2	65.2	65.2	65.2	65.2	65.2	65.2	65.2	65.2	65.2	65.2	65.2	60.6	59.7	60.3	60	58.8	44.5	65.2	60.6	65.2	64.2	65.6	65.6	65.6	65.6	65.6	61	65.6	65.7	42.1	65.6	65.6		65.6	61.1	61	60.9	60.4
2806/48_Pigeon_IT	B	98.3	98.3	92.6	98.2	98.2	98.2	98.2	98.2	98.2	98.2	98.2	98.2	98.2	98.2	98.2	98.2	98.2	98.2	98.2	98.2	98.2	92.4	91.1	92.1	91.7	91	72.2	98	92.4	98.2	97.3	98.4	98.4	98.4	98.4	98.4	92.7	98.4	98.7	75	98.7	98.7	65.6		84.2	92.8	92.7	86.1
06-859/1_Duck_FR	E/B	83.8	83.8	83.8	83.7	83.6	83.6	83.6	83.6	83.6	83.6	83.6	83.6	83.6	83.6	83.6	83.6	83.6	83.6	83.6	83.6	83.6	83.6	82.7	83.3	83	81.9	64.3	83.8	83.8	83.8	83.4	84	84	84	84	84	84	84.2	84.4	65.5	84.2	84.1	61.1	84.2		84.2	83.9	83
CP3_Pigeon_US	B	92.4	92.4	92.4	92.3	92.3	92.3	92.3	92.3	92.3	92.3	92.3	92.3	92.3	92.3	92.3	92.3	92.3	92.3	92.3	92.3	92.3	92.3	91	92	91.6	90.4	72.2	91.9	92.1	92.1	92.3	92.5	92.5	92.5	92.5	92.5	92.5	92.5	92.7	73.8	93	92.9	61	92.8	84.2		92.7	85.9
KKCP-1_Human_JP	E/B	92.5	92.5	92.5	92.4	92.3	92.3	92.3	92.3	92.3	92.3	92.3	92.3	92.3	92.3	92.3	92.3	92.3	92.3	92.3	92.3	92.3	92.3	91.1	92	91.6	90.5	72.3	92	92.2	92.2	92.2	92.7	92.7	92.7	92.7	92.7	92.7	92.7	92.7	73.7	92.9	92.8	60.9	92.7	83.9	92.7		86
84-55_Parakeet	A	86.7	86.7	86.7	86.7	86.7	86.8	86.8	86.8	86.8	86.8	86.8	86.8	86.8	86.8	86.8	86.8	86.8	86.8	86.8	86.8	86.8	86.8	86	86.5	86.2	85.1	67.2	86.3	86.3	86.3	85.4	85.9	85.9	85.9	85.9	85.9	85.9	85.9	86	67.2	86.1	86	60.4	86.1	83	85.9	86
VS1_Pigeon_DE	A	97.2	97.2	91.6	97.3	97.2	97.4	97.4	97.4	97.4	97.4	97.4	97.4	97.4	97.4	97.4	97.4	97.4	97.4	97.4	97.4	97.4	91.8	90.6	91.5	91.2	90.4	71.4	96.7	91.3	96.9	95.2	96.5	96.5	96.5	96.5	96.5	90.9	96.5	96.5	73.2	96.6	96.5	64.9	96.6	83.4	90.9	91	86.3
3A-CL395_Budgerigar_DE	Mat116	96.1	96.1	90.9	96.2	96.1	96.1	96.1	96.1	96.1	96.1	96.1	96.1	96.1	96.1	96.1	96.1	96.1	96.1	96.1	96.1	96.1	90.9	89.6	90.6	90.2	89.3	70.8	95.8	90.7	96	94.5	95.7	95.7	95.7	95.7	95.7	90.5	95.7	95.8	73.6	96	95.9	63.5	95.9	81.9	90.5	90.6	84.6
YP84_Parrot_JP	Mat116	90.8	90.8	90.8	90.9	90.8	90.8	90.8	90.8	90.8	90.8	90.8	90.8	90.8	90.8	90.8	90.8	90.8	90.8	90.8	90.8	90.8	90.8	89.5	90.5	90.1	89	70.7	90.6	90.8	90.8	89.9	90.5	90.5	90.5	90.5	90.5	90.5	90.5	90.6	72.7	90.6	90.5	59.6	90.5	82	90.5	90.5	84.5
M56_Muskrat	M56	94.3	94.3	88.6	94.3	94.3	94.3	94.3	94.3	94.3	94.3	94.3	94.3	94.3	94.3	94.3	94.3	94.3	94.3	94.3	94.3	94.3	88.5	87.3	88.2	87.9	87.2	69.2	94	88.3	94.1	92.4	93.7	93.7	93.7	93.7	93.7	87.9	93.7	93.8	71.9	93.8	93.8	62.3	93.8	79.5	87.9	88	82.4
WC_Cow	WC	82.3	82.3	76.5	82.3	82.3	82.2	82.2	82.2	82.2	82.2	82.2	82.2	82.2	82.2	82.2	82.2	82.2	82.2	82.2	82.2	82.2	76.4	75.1	76.1	75.7	75	61.6	82	76.4	82.2	80.5	82	82	82	82	82	76.3	82	82.1	62.1	82	82	56.6	82	67.7	76.1	76.2	70.4
6N_Corvus	6N	68.6	68.6	67.3	68.6	68.6	68.5	68.5	68.5	68.5	68.5	68.5	68.5	68.5	68.5	68.5	68.5	68.5	68.5	68.5	68.5	68.5	67.2	66.3	66.9	66.6	65.5	53	68.4	67.1	68.4	67.3	68.4	68.4	68.4	68.4	68.4	67.1	68.4	68.4	51.7	68.5	68.5	53.4	68.3	67.1	67.2	67.2	66.9
borg_Human_JP	D	84	84	78.3	84	83.9	83.9	83.9	83.9	83.9	83.9	83.9	83.9	83.9	83.9	83.9	83.9	83.9	83.9	83.9	83.9	83.9	78.2	76.9	77.9	77.5	76.8	62.4	83.9	78.4	84.1	82.6	84	84	84	84	84	78.3	83.9	83.9	63.5	84	84.1	57.5	83.9	69.7	78.1	78.3	72.2
NLBorg_unknown_AU	D	84	84	78.3	84	83.9	83.9	83.9	83.9	83.9	83.9	83.9	83.9	83.9	83.9	83.9	83.9	83.9	83.9	83.9	83.9	83.9	78.2	76.9	77.9	77.5	76.8	62.4	83.9	78.4	84.1	82.6	84	84	84	84	84	78.3	83.9	83.9	63.5	84	84.1	57.5	83.9	69.7	78.1	78.3	72.2
NJ1_Turkey_US	D	78.1	78.1	78.1	78.1	78	78	78	78	78	78	78	78	78	78	78	78	78	78	78	78	78	78	76.8	77.7	77.3	76.2	62.2	78	78.2	78.2	77.4	78.1	78.1	78.1	78.1	78.1	78.1	78	78	62.5	78.1	78.2	52.9	78	69.7	78	78.1	72.2
Daruma_Parrot_JP	Daruma-1981	80.9	80.9	75.2	80.9	80.9	80.8	80.8	80.8	80.8	80.8	80.8	80.8	80.8	80.8	80.8	80.8	80.8	80.8	80.8	80.8	80.8	75.1	73.8	74.8	74.4	73.6	60	80.9	75.3	81.1	79.5	81.1	81.1	81.1	81.1	81.1	75.3	81	81	61.9	81	81.1	56	81.1	66.7	75.1	75.2	69.1
BL-84_Fox_RU	C	79.8	79.8	74.1	79.8	79.8	79.7	79.7	79.7	79.7	79.7	79.7	79.7	79.7	79.7	79.7	79.7	79.7	79.7	79.7	79.7	79.7	74	72.7	73.7	73.3	72.6	59	79.6	74.1	79.8	78.4	79.9	79.9	79.9	79.9	79.9	74.3	79.8	79.8	61	79.8	79.9	55.7	79.8	65.9	74	74.2	68.3
Rostinovo-70_Sheep_RU	C	79.8	79.8	74.1	79.8	79.8	79.7	79.7	79.7	79.7	79.7	79.7	79.7	79.7	79.7	79.7	79.7	79.7	79.7	79.7	79.7	79.7	74	72.7	73.7	73.3	72.6	59	79.6	74.1	79.8	78.4	79.9	79.9	79.9	79.9	79.9	74.3	79.8	79.8	61	79.8	79.9	55.7	79.8	65.9	74	74.2	68.3
AMK-16_Goat_RU	C	79.8	79.8	74.1	79.8	79.8	79.7	79.7	79.7	79.7	79.7	79.7	79.7	79.7	79.7	79.7	79.7	79.7	79.7	79.7	79.7	79.7	74	72.7	73.7	73.3	72.6	59	79.6	74.1	79.8	78.4	79.9	79.9	79.9	79.9	79.9	74.3	79.8	79.8	61	79.8	79.9	55.7	79.8	65.9	74	74.2	68.3
HB1043_Swine_CN	C	79.7	79.7	74	79.7	79.7	79.6	79.6	79.6	79.6	79.6	79.6	79.6	79.6	79.6	79.6	79.6	79.6	79.6	79.6	79.6	79.6	73.9	72.7	73.6	73.3	72.7	59	79.6	74	79.7	78.3	79.8	79.8	79.8	79.8	79.8	74.2	79.8	79.8	61	79.8	79.8	55.7	79.7	65.9	73.9	74.1	68.3
C1/97_Sheep	C	56.9	56.9	52.3	56.9	56.9	56.8	56.8	56.8	56.8	56.8	56.8	56.8	56.8	56.8	56.8	56.8	56.8	56.8	56.8	56.8	56.8	52.2	51.4	51.9	51.7	50.5	39.4	56.9	52.3	56.9	55.5	56.9	56.9	56.9	56.9	56.9	52.4	56.9	56.9	38.3	56.9	56.9	55.7	56.9	52.4	52.4	52.4	52.1
GD_Duck	C	74.1	74.1	74.1	74.1	74.1	74	74	74	74	74	74	74	74	74	74	74	74	74	74	74	74	74	72.7	73.7	73.3	72.2	59	73.9	74.1	74.1	73.5	74.3	74.3	74.3	74.3	74.3	74.3	74.2	74.2	60.1	74.2	74.3	51.1	74.1	65.9	74	74.2	68.3
GD19C_Duck_CN	C	80.1	80.1	74.5	80.1	80.1	80	80	80	80	80	80	80	80	80	80	80	80	80	80	80	80	74.4	73.1	74.1	73.7	73	58.7	79.9	74.5	80.1	78.9	80.3	80.3	80.3	80.3	80.3	74.7	80.2	80.2	61.6	80.2	80.3	56.1	80.1	66.3	74.4	74.6	68.7
GR9_Duck	F	79.8	79.8	74.1	79.8	79.8	79.7	79.7	79.7	79.7	79.7	79.7	79.7	79.7	79.7	79.7	79.7	79.7	79.7	79.7	79.7	79.7	74	72.7	73.7	73.3	72.6	59	79.6	74.1	79.8	78.4	79.9	79.9	79.9	79.9	79.9	74.3	79.8	79.8	61	79.8	79.9	55.7	79.8	65.9	74	74.2	68.3
VS225_Parakeet_US	F	76.2	76.2	76.2	76.2	76.3	76.1	76.1	76.1	76.1	76.1	76.1	76.1	76.1	76.1	76.1	76.1	76.1	76.1	76.1	76.1	76.1	76.1	74.9	75.8	75.4	74.3	60.8	76.2	76.4	76.4	75.6	76.2	76.2	76.2	76.2	76.2	76.2	76.3	76.3	61.6	76.3	76.2	52.2	76.4	67.8	76.3	76.3	70.1
7778B19_Turkey	Unclassified	70.6	70.6	70.6	70.6	70.7	70.5	70.5	70.5	70.5	70.5	70.5	70.5	70.5	70.5	70.5	70.5	70.5	70.5	70.5	70.5	70.5	70.5	69.7	70.2	70	68.8	56.1	70.8	70.8	70.8	70	70.6	70.6	70.6	70.6	70.6	70.6	70.7	70.7	56	70.7	70.6	52.2	70.8	67.8	70.5	70.7	70.2
10G4367_Pigeon_DE	R54	62.9	62.9	62.9	62.9	63	62.8	62.8	62.8	62.8	62.8	62.8	62.8	62.8	62.8	62.8	62.8	62.8	62.8	62.8	62.8	62.8	62.8	62.8	62.8	62.8	62.8	48.9	63	63	63	62.4	62.8	62.8	62.8	62.8	62.8	62.8	62.9	62.9	51.3	62.9	62.8	48.4	63	62.9	62.9	62.9	62.6
R54_Skua_AQ	1V	69.8	69.8	69.8	69.8	69.9	69.8	69.8	69.8	69.8	69.8	69.8	69.8	69.8	69.8	69.8	69.8	69.8	69.8	69.8	69.8	69.8	69.8	69.8	69.8	69.7	69.7	55.1	69.8	69.8	69.8	69.4	69.8	69.8	69.8	69.8	69.8	69.8	69.7	69.7	60.6	69.7	69.8	46.6	69.8	62	69.5	69.7	64.7
1V_Corvus	CPX0308	66.1	66.1	66	66.2	66.1	66.1	66.1	66.1	66.1	66.1	66.1	66.1	66.1	66.1	66.1	66.1	66.1	66.1	66.1	66.1	66.1	66	65.2	65.7	65.4	64.3	50.9	66.3	66.3	66.3	65.3	66	66	66	66	66	65.9	66	66.1	51.6	66	66	52.4	66.2	66	65.9	66	65.8
CPX0308_Stork	C	71.3	71.3	71.3	71.3	71.3	71.3	71.3	71.3	71.3	71.3	71.3	71.3	71.3	71.3	71.3	71.3	71.3	71.3	71.3	71.3	71.3	71.3	70.3	71	70.7	69.7	57.7	71.3	71.3	71.3	70.5	71.2	71.2	71.2	71.2	71.2	71.2	71.2	71.3	56.9	71.3	71.3	50.7	71.3	64.3	71.3	71.2	66.6
[truncated: 24 more columns]
